# Supplementary material for: Health-related outcomes of youth sport participation: a systematic review and meta-analysis
Source: Int J Behav Nutr Phys Act. 2025 Jul 1;22:89. doi: 10.1186/s12966-025-01792-x (PMC12220085; doi:10.1186/s12966-025-01792-x)
Supplement: Supplementary file 3 — Supplementary Material 3. [file 12966_2025_1792_MOESM3_ESM.xlsx]

## Sheet: Sheet 1
Study	The Selection of Participants	Confounding Variables	Measure of Exposure	Blinding of Outcome Assessments	Incomplete Outcome Data	Selective Outcome Reporting	Overall
Ashdown-Franks et al., 2017	Low	Low	High	Low	Unclear	Unclear	Not Applicable
Allen et al., 2015	Low	Low	High	Low	High	Unclear	Not Applicable
Basterfield et al., 2015	Low	Low	Low	Low	Unclear	Unclear	Not Applicable
Bedard et al., 2020	Low	Low	High	Low	Low	Unclear	Not Applicable
Brière et al., 2018	Low	Low	High	Low	High	Unclear	Not Applicable
Brunborg et al., 2022	Low	Low	High	Low	High	Unclear	Not Applicable
Brunet et al., 2013	Low	Low	High	Low	High	Unclear	Not Applicable
Deshpbande et al., 2017	Low	Low	High	Low	Unclear	Low	Not Applicable
Dodge & Lambert, 2009	Low	Low	High	Low	High	Unclear	Not Applicable
Doré et al., 2019	Low	Low	High	Low	Unclear	Unclear	Not Applicable
Fay & Lerner, 2013	Low	Low	High	Low	High	Unclear	Not Applicable
Gallant et al., 2022	Low	Low	High	Low	Unclear	Unclear	Not Applicable
Golle et al., 2014	Low	Low	Low	Low	High	Unclear	Not Applicable
Hardie et al., 2017	Low	Low	High	Low	High	Unclear	Not Applicable
Haynes et al., 2021	Low	Low	High	Low	High	Unclear	Not Applicable
Hebert et al., 2015	Low	Low	High	Low	High	Unclear	Not Applicable
Howie et al., 2016	Low	Low	High	Low	High	Unclear	Not Applicable
Jewett et al., 2014	Low	Low	High	Low	High	Unclear	Not Applicable
Kjonniksen et al., 2009	Low	Unclear	High	Low	Low	Unclear	Not Applicable
Lagestad & Mehus, 2018	Low	Unclear	Low	Low	High	Unclear	Not Applicable
Lynch et al., 2019	Low	Low	High	Low	Low	Unclear	Not Applicable
Mattila et al., 2008	Low	Low	Unclear	Low	Unclear	Unclear	Not Applicable
Mattila et al., 2009	Low	Low	Unclear	Low	Unclear	Unclear	Not Applicable
McVeigh et al., 2019	Low	Low	Low	Low	High	Unclear	Not Applicable
Moeijes et al., 2019	Low	Low	High	Low	High	Unclear	Not Applicable
Moeijes et al., 2018	Low	Low	High	Low	High	Unclear	Not Applicable
Murray et al., 2021	Low	Low	High	Low	High	Unclear	Not Applicable
Palomäki et al., 2018	Low	Low	High	Low	High	Unclear	Not Applicable
Perron et al., 2012	Low	Low	High	Low	High	Unclear	Not Applicable
Pfeiffer et al., 2006	Low	Low	High	Low	High	Unclear	Not Applicable
Sabiston et al., 2016	Low	Low	High	Low	Low	Unclear	Not Applicable
Shull et al., 2020	Low	Low	Low	Low	Unclear	Unclear	Not Applicable
Spiegler et al., 2020	Low	Low	High	Low	High	Unclear	Not Applicable
Tammelin et al., 2003	Low	Low	High	Low	Unclear	Unclear	Not Applicable
Telford et al., 2016	Low	Low	Low	Low	High	Unclear	Not Applicable
Vella & Cliff, 2018	Low	Low	Low	Low	High	Unclear	Not Applicable
Vella et al., 2017	Low	Low	High	Low	High	Unclear	Not Applicable
Vella et al., 2014	Low	Low	High	Low	High	Unclear	Not Applicable
Vella et al., 2019	Low	Low	High	Low	High	Unclear	Not Applicable
Wagnsson et al., 2014	Low	High	High	Low	High	Unclear	Not Applicable
Walters et al., 2009	Low	Low	High	Low	High	Unclear	Not Applicable
Wang et al., 2017	Low	Low	High	Low	High	Unclear	Not Applicable
Wichstrom et al., 2013	Low	Low	High	Low	High	Unclear	Not Applicable
Yang et al., 2010	Low	Unclear	High	Low	High	Unclear	Not Applicable
Yang et al., 2009	Low	Unclear	Low	Low	High	Unclear	Not Applicable
Zarret & Bell., 2014	Low	Low	High	Low	Unclear	Unclear	Not Applicable
